# Supplementary material for: Competition and constraint drove Cope's rule in the evolution of giant flying reptiles
Source: Nat Commun. 2014 Apr 2;5:3567. doi: 10.1038/ncomms4567 (PMC3988819; doi:10.1038/ncomms4567)
Supplement: Supplementary Data 1 — Pterosaur measurements, geological ages, and wingspans [file ncomms4567-s1.xls]

## Sheet: Pterosaur data
Pterosaur measurements, geological ages, and wingspans																								Wingspan	Wingspan	Estimated wingspans based on:
	Name	Source	Group	Pterodactyloid	Wingspan_estimate_stricter	Use_larger_wingspan_estimate	Earliest_record	Latest_record	Subadult	Ontogeny	Specimen	Skull_length	Mandible_length	Rostrum_length	hu_length	ulna_length	ra_length	McIV_length	f1d4_length	f2d4_length	f3d4_length	f4d4_length		measured	maximum	phalanx IV-2	phalanx IV-1	humerus	mandible	ulna
1	Euparkeria_capensis		Outgroup	Basal	NA	0	early_Anisian	early_Anisian	0		SAM 5867	NA	NA	NA	NA	NA	NA	NA	NA	NA	NA	NA		NA	NA	NA	NA	NA	NA	NA
2	Eudimorphodon_ranzii	Estimate in Wild (1978)	Basal	Basal	1	0	late_Alaunian	early_Sevatian	0	adult	MCSNB 2888	86.63	74.805	22.87	45.19	65.31	60.03	27.89	NA	NA	NA	NA		NA	NA	NA	NA	725.107	780.073	782.743
3	Eudimorphodon_rosenfeldi	MFSN 1797 (measurements in Dalla Vecchia 2009)	Basal	Basal	0.71	1	late_Alaunian	early_Sevatian	0		MPUM 6009	41.14	32.58	10.86	25.95	35.51	32.805	10.63	36.62	35.72	36.305	33.73		423.52	710	418.989	462.705	357.27	331.859	396.806
4	Eudimorphodon_cromptonellus	MGUH VP 3393 (estimate and measurements in Jenkins et al. 2001)	Basal	Basal	0.24	0	late_Norian	late_Norian	1	Juvenile (Jenkins et al. 2001)	MGUH VP 3393	NA	NA	NA	18.2	20.1	19.5	8.4	18	20.5	20.5	NA		243.242	243.242	257.194	239.786	277.353	NA	210.387
5	Caviramus_schesaplanensis	NA, mandible only	Basal	Basal	NA	0	late_Norian	early_Rhaetian	0	unknown	PIMUZ A/III	NA	52	NA	NA	NA	NA	NA	NA	NA	NA	NA		NA	NA	NA	NA	NA	556.828	NA
6	Raeticodactylus_filisurensis	BNM 14524 (estimated by Stecher 2008)	Basal	Basal	1.35	0	Sevatian	early_Rhaetian	0	Adult	BNM 14524	95	84	25.57	82	106	NA	NA	113	109	117	83		NA	NA	1203.06	1209.21	1271.83	805.55	1343.13
7	Peteinosaurus_zambelli	Estimate in Wild (1978)	Basal	Basal	0.6	0	late_Alaunian	late_Alaunian	1	Skeletal fusion characters suggest immaturity	MCSNB 3359 (only tentatively referred [Dalla Vecchia 2003], but closely similar in size and propostions to the less complete holotype [MCSNB 2886])	NA	NA	NA	39	49.5	NA	17	42.5	42.5	46.5	35		542.389	542.389	489.708	518.958	587.569	NA	574.66
8	Austriadactylus_cristatus	Estimate in Dalla Vecchia et al. (2002)	Basal	Basal	1.2	0	late_Alaunian	early_Sevatian	0		SMNS 56342	110	113	22.71	75	100	100	NA	98.5	101	103.5	85.5		NA	NA	1092.18	1114.29	1140.2	830.222	1258.64
9	Preondactylus_buffarinii	MFSN 1770 (measurements in Dalla Vecchia 2003)	Basal	Basal	0.46	0	late_Alaunian	early_Sevatian	1	?Juvenile (Dalla Vecchia 2003)	MFSN 1770	60.31	52.8	7.11	30.69	41.65	38.62	13.64	33.83	38.69	39.2	26.34		442.02	442.02	467.584	432.57	447.464	632.434	474.026
10	Dimorphodon_macronyx	Estimate of 1.45 metres given in Padian (1983:21). However, the largest specimen we know (NHMUK PV 41212/41213) is about 15.19% larger than the more complete specimen we used (GSM 1546), suggesting a maximum wingspan of 1.31 metres	Basal	Basal	1.31	1	Hettangian	early_Sinemurian	0	largest individual from a large collection	GSM 1546	NA	NA	NA	79	98	94	34	84	93	105	84		1146	1310	987.16	950.458	1416.68	NA	1230.61
11	Parapsicephalus_purdoni	Estimate in Wellnhofer (1991)	Basal	Basal	NA	0	early_Toarcian	early_Toarcian	0		GSM	NA	NA	NA	NA	NA	NA	NA	NA	NA	NA	NA		NA	NA	NA	NA	NA	NA	NA
12	Campylognathoides_liasicus	Estimate in Padian (2008) of SMNS 50735 is 1.06 metres. PMU 157 is about 15% larger than CMNH 11424, suggesting a maximum wingspan of 1.08 metres	Basal	Basal	1.08	1	early_Toarcian	early_Toarcian	0	largest individuals from a large collection	CMNH 11424	80.27	66.06	20.52	47.7	60.88	59.38	22.57	90.37	96.34	84.53	68.43		938.64	1080	908.021	922.239	1031.6	1081.22	723.783
13	Campylognathoides_zitteli	Original: Estimate in Padian (2008) based on SMNS 9787	Basal	Basal	1.83	0	early_Toarcian	early_Toarcian	0	largest individuals from a large collection	SMNS 51100	NA	90	39.29	67	71	68.56	28	196	199	155	115		1657.12	1657.12	1978.3	1993.81	1270.22	1083.11	859.146
14	Sericipterus_wucaiwanensis	Estimate in Andres et al. (2010) based on IVPP V14725	Basal	Basal	1.4	0	Oxfordian	Oxfordian	0		IVPP V14725	210	NA	63.2	100.19	NA	NA	NA	127.38	117.43	NA	117.65		NA	NA	1223.28	1465.72	2068.62	1666.77	NA
15	Angustinaripterus_longicephalus	Estimate in Wellnhofer (1991)	Basal	Basal	1.6	0	Bajocian	Callovian	0		ZDM 8001	201	175	62.59	NA	NA	NA	NA	NA	NA	NA	NA		NA	NA	NA	NA	NA	1646.52	NA
16	Harpactognathus_gentryii	Estimated as 2.50 in Carpenter et al. (2003); but is a rostrum only, so excluded	Basal	Basal	2.5	0	Kimmeridgian	Kimmeridgian	0		NAMAL 101/DMNH 44367	NA	NA	51.66	NA	NA	NA	NA	NA	NA	NA	NA		NA	NA	NA	NA	NA	NA	NA
17	Qinglongopterus_guoi	Lü et al. (2012)	Basal	Basal	0.34	0	Oxfordian	Oxfordian	1	juvenile	NA	NA	NA	NA	NA	NA	NA	NA	NA	NA	NA	NA		NA	NA	NA	NA	NA	NA	NA
18	Rhamphorhynchus_muensteri	Bennett (1995, 1996) indicated a maximum wingspan of 1.8 metres (in BMNH 37002). The specimen in our dataset only corresponds to his second year class.	Basal	Basal	1.8	1	late_Kimmeridgian	Tithonian	0		BSP AS I 772/MB R 894, MB I 008 06	104.91	NA	39.31	44.05	71.97	64.36	21.81	117.15	119.38	109.02	101.4		1154.34	1800	1286.08	1475.67	754.045	921.363	872.243
19	Cacibupteryx_caribensis	Skull dimensions in Gasparini et al. (2004) are similar to those of Rhamphorhynchus longiceps suggesting a wingspan around 1.75 metres	Basal	Basal	1.76	0	middle_Oxfordian	late_Oxfordian	0		IGO-V 208	NA	NA	NA	NA	NA	NA	NA	NA	NA	NA	NA		NA	NA	NA	NA	NA	NA	NA
20	Nesodactylus_hesperius	Measurements of AMNH 2000 in Colbert (1969)	Basal	Basal	1.35	0	late_Oxfordian	late_Oxfordian	0		AMNH 2000	NA	NA	NA	46.5	80	79	26.7	137	NA	NA	NA		NA	NA	NA	1442.59	1052.18	NA	981.421
21	Dorygnathus_banthensis	Estimate in Padian (2008) based on MBR 1977.21 was 1.69. The mistelgauensis specimen is 20.96% larger than our more complete specimen (HAUFF Dory3), suggesting a maximum wingspan of 1.68 metres	Basal	Basal	1.68	1	early_Toarcian	early_Toarcian	0		HAUFF Dory3	NA	161.81	NA	78.54	125.11	NA	38.19	95.84	127.66	126.52	104.16		1387.01	1680	1318.77	1030.71	1533.34	1615.94	1615.76
22	Scaphognathus_crassirostris	Measurements of GPIB 1304 in Wellnhofer (1975) suggest an individual about 82% larger than SMNS 59395/59395a, indicating a maximum wingspan around 0.83 metres.	Basal	Basal	0.83	1	Tithonian	Tithonian	1	subadult	SMNS 59395/59395a	59.8	41.86	14.35	29.38	47.18	46.1	14.15	33.58	36.93	35.18	33.14		456.92	830	420.135	470.582	515.1	537.135	544.713
23	Sordes_pilosus	Estimate in Unwin & Bakhurina (2000)	Basal	Basal	0.6	0	Oxfordian	Kimmeridgian	0		PIN 2585/3A/B	69.16	NA	14.59	41.6	68.86	67.45	16.94	49.32	56.2	52.69	34.57		637.54	637.54	638.719	612.523	712.61	655.826	830.326
24	Darwinopterus_modularis	An estimate of 0.93 metres was given by Lü et al. (2008: supplement, ZMNH M8782) for a large specimen than ours (YH-2000: 0.70 metres). This suggests a maximum wingspan of 0.93 metres.	Basal	Basal	0.93	1	Oxfordian	Oxfordian	0		YH-2000	140	115	NA	44	64	64	26	48	55	59	53		698	930	678.398	683.598	739.401	816.916	765.259
25	Wukongopterus_lii	Estimate in Wang et al. (2009) based on IVPP V15113	Basal	Basal	NA	0	Oxfordian	Oxfordian	0		IVPP V15113	120	103.2	32.66	38.77	63.51	62.1	22.9	45.7	51.4	56.8	58.8		672.94	672.94	637.732	658.766	612.249	697.724	758.729
26	Pterorhynchus_wellnhoferi	Estimate in Czerkas & Ji (2002)	Basal	Basal	0.85	0	Callovian	Kimmeridgian	0		LPM0810A/B	118	108.77	37.94	52	91	91	28.5	57.5	72	66	46		826	826	876.355	773.178	867.063	765.06	1133.02
27	Changchengopterus_pani	Estimate in Wang et al. (2010)	Basal	Basal	0.48	0	late_Bathonian	early_Kimmeridgian	1	Juvenile (Lü 2009)	CYGB-0036	NA	NA	NA	25.9	36.8	36.8	15.6	30	32	30	NA		379.346	379.346	385.085	380.289	424.856	NA	412.911
28	Anurognathus_ammoni	Measurements of BSP AS I 745 in Wellnhofer (1975) suggest an individual about 74% larger than our specimen. This suggests a maximum wingspan of 0.41 metres	Basal	Basal	0.41	1	Tithonian	Tithonian	1	Unclear, but skeletal fusion characters suggest it is a juvenile, and juveniles of other taxa are common at Solnhofen (Bennett 2007)	Private specimen	20.91	22.76	0.71	18.25	26.12	24.57	4.92	28.62	22.84	13.21	NA		235.567	410	273.074	330.651	260.552	324.107	281.756
29	Batrachognathus_volans	Estimate in Unwin & Bakhurina (2000) of 0.75 m. However, PIN 13 is about 60% larger than our more complete specimen (PIN 2585/4A/B), suggesting a maximum wingspan of 0.66 m.	Basal	Basal	0.66	1	Oxfordian	Kimmeridgian	0		PIN 2585/4A/B	25.65	25.65	0.53	29.25	47.06	NA	9.54	NA	NA	NA	NA		NA	660	NA	NA	408.984	293.675	543.169
30	Jeholopterus_ningchengensis	Estimate in Wang et al. (2002) based on IVPP V12705	Basal	Basal	0.9	0	Callovian	Kimmeridgian	0	adult/subadult	IVPP V 12705	25.5	25.5	1.75	62.78	83.54	80.98	23.46	95.61	82	60.5	17		844.66	844.66	858.759	836.62	987.159	NA	1029.96
31	Dendrorhynchoides_curvidentatus	Estimate in Ji & Ji (1998)	Basal	Basal	0.4	0	Barremian	early_Aptian	1	Possibly subadult	NGMC 327	23.77	25.75	0.79	27.31	35.445	34.79	8.41	44.33	36.455	27.83	NA		383.27	383.27	409.081	451.564	394.684	291.831	395.996
32	IVPP_V18184	B. Andres, pers. obs.	Basal	Pterodactyloidea	1.47	0	early_Callovian	early_Callovian	0		NA	NA	NA	NA	NA	NA	NA	NA	NA	NA	NA	NA		NA	NA	NA	NA	NA	NA	NA
33	Gnathosaurus_subulatus	Estimate in Wellnhofer (1991)	Archaeopterodactyloidea	Pterodactyloidea	1.7	0	Tithonian	Tithonian	0		JME SoS 4580	292.53	NA	146.81	NA	NA	NA	NA	NA	NA	NA	NA		NA	NA	NA	NA	NA	1698.99	NA
34	Gnathosaurus_macrurus	NA, mandible only	Archaeopterodactyloidea	Pterodactyloidea	NA	0	Berriasian	Berriasian	0		CAMSM J5339/J5340	NA	NA	NA	NA	NA	NA	NA	NA	NA	NA	NA		NA	NA	NA	NA	NA	NA	NA
35	Plataleorhynchus_streptophorodon	NA, mandible only	Archaeopterodactyloidea	Pterodactyloidea	NA	0	Berriasian	Berriasian	0		NHMUK PV R 11957	NA	NA	NA	NA	NA	NA	NA	NA	NA	NA	NA		NA	NA	NA	NA	NA	NA	NA
36	Huanhepterus_quingyangensis	Estimated in Dong (1982)	Archaeopterodactyloidea	Pterodactyloidea	2.5	0	Valanginian	Albian	0		IVPP V9070	NA	NA	NA	143.16	235.87	233.58	125.23	211.69	NA	NA	NA		NA	NA	NA	2063.4	2620.26	NA	3276.46
37	Moganopterus_zhuiana	Estimate in Lü et al. (2012)	Archaeopterodactyloidea	Pterodactyloidea	7	0	Barremian	early_Aptian	0		NA	750	685	NA	NA	NA	NA	NA	NA	NA	NA	NA		NA	NA	NA	NA	NA	3918.35	NA
38	Feilongus_youngi	Estimate in Wang et al. (2005) based on IVPP V-12539	Archaeopterodactyloidea	Pterodactyloidea	2.4	0	Barremian	early_Aptian	0		IVPP V-12539	428.34	335.07	214.86	NA	NA	NA	NA	NA	NA	NA	NA		NA	NA	NA	NA	NA	2259.32	NA
39	Elanodactylus_prolatus	Estimate in Andres & Ji (2008) based on NGMC 99-07-1	Archaeopterodactyloidea	Pterodactyloidea	2.5	0	Barremian	early_Aptian	0	adult	NGMC 99-07-1	NA	NA	NA	149.215	165.245	162.63	126.48	208.94	238.61	211.46	143.7		2482.07	2482.07	2680.42	1941.34	2818.75	NA	2203.43
40	Kepodactylus_insperatus	Estimated as 2.5 metres in Harris & Carpenter (1996); but humerus is 0.8 times that of Elanodactylus, suggesting a 2.0 m wingspan	Archaeopterodactyloidea	Pterodactyloidea	2	0	Kimmeridgian	Tithonian	0		DMNH 21684	NA	NA	NA	127.74	NA	NA	NA	NA	119.38	NA	NA		NA	NA	1384.59	NA	2334.2	NA	NA
41	Ctenochasma_elegans	Bennett (2007) - estimate of SMNS 81803 with a 199 rnm skull is 1.3 m	Archaeopterodactyloidea	Pterodactyloidea	1.3	1	Tithonian	Tithonian	1	Juvenile - adults represented by C. 'porocristata' (Bennett 2007)	BSP 1935 I 24 (Ctenochasma gracile)	104	89.9	57.0185	38.5	55	52.5	52	66	57	40.96	NA		676.78	1300	705.554	798.674	618.82	797.997	646.289
42	Ctenochasma_porocristata	Estimate based on skull length of the largest specimen (JME SoS 2179) in Bennett (2007) is 1.9 metres. Note this is likely a junior synonym of Ctenochasma elegans, representing the adult.	Archaeopterodactyloidea	Pterodactyloidea	1.9	0	Tithonian	Tithonian	0	Adult (Bennett 2007 - specimen of Ctenochasma 'porocristata')	JME SoS 2179	290	NA	NA	NA	NA	NA	NA	NA	NA	NA	NA		NA	NA	NA	NA	NA	1524.41	NA
43	Pterodaustro_guinazui	An estimate of 3 metres was given by Codorniu & Gasparini (2007). But the larest element known to us is an ulna (PVL 4556), 39.5% bigger than our more complete specimen (PVL 3860). This suggests a maximum wingspan of 1780 mm	Archaeopterodactyloidea	Pterodactyloidea	1.78	1	Albian	Albian	0		PVL 3860	239.9	221	146.2	72.58	104.14	98.31	76.33	116.44	113.55	87.72	70.05		1269.96	1780	1350.01	1430.46	1104.12	1461.71	1316.88
44	Eosipterus_yangi	Estimate in Ji & Ji (1997)	Archaeopterodactyloidea	Pterodactyloidea	1.2	0	Barremian	early_Aptian	1	Subadult (Wang et al. 2007)	NGMC GMV 301	NA	NA	NA	87.3	101.3	96.7	76	102.4	98.6	84.9	72.4		1236.6	1236.6	1109.32	1368.75	1493.46	NA	1276.9
45	Beipiaopterus_chenianus	Measurements for BPM 0002 in Lü (2003)	Archaeopterodactyloidea	Pterodactyloidea	1.13	0	Barremian	early_Aptian	1	"Young individual" (Lü 2003)	BPM 0002	NA	NA	NA	73.52	99.18	100.9	76.1	68.18	107.37	89.82	75.12		1182.02	1182.02	1309.35	832.571	1096.15	NA	1247.14
46	Gegepterus_changi	Scaled estimate (Frigot unpub. data)	Archaeopterodactyloidea	Pterodactyloidea	0.8	0	Barremian	early_Aptian	1	Subadult (Wang et al. 2007)	IVPP V 11981	165	142	113.85	NA	NA	NA	NA	69.3	68.3	NA	NA		NA	NA	828.51	956.068	NA	978.95	NA
47	Gallodactylus_canjuersensis	Estimate in Fabre (1976)	Archaeopterodactyloidea	Pterodactyloidea	1.4	0	early_Tithonian	early_Tithonian	0		MNHN - CNJ 71a,b	188.6	155	72.83	NA	NA	NA	NA	155	134	94	NA		NA	NA	1559.74	1499.72	NA	1419.53	NA
48	Cycnorhamphus_suevicus	Measurements in Wellnhofer (1970)	Archaeopterodactyloidea	Pterodactyloidea	1.36	0	late_Kimmeridgian	Tithonian	0	Probably immature according to Bennett (1996, 2010)	GPIT 80	153.75	121.09	64.715	66.76	87.09	86.7	108.8	141.71	114.84	85.18	70.72		1349.42	1349.42	1352.15	1448.46	1167.58	943.64	1078.88
49	Ardeadactylus_longicollum	Bennett (2013) estimated the neotype (SMNS 5802) wingspan as 1.45 m and stated that the referred specimen (JME-SOS 2428) was 10% larger, suggesting a maximum wingspan of 1.6 metres	Archaeopterodactyloidea	Pterodactyloidea	1.6	1	late_Kimmeridgian	Tithonian	0	Adult (Bennett 1996)	SMNS 5802	215	180	106.47	78	104	104	130	160	109	77.5	65		1447	1600	1259.17	1596.38	1382.75	1331.55	1314.9
50	Pterodactylus_kochi	Measurements in Wellnhofer (1970)	Archaeopterodactyloidea	Pterodactyloidea	0.65	0	Tithonian	Tithonian	1	"Specimens in the large size-class (skull length = 55-95 mm), which were considered adults, were older but still immature individuals, not adults" Bennett (1996)	BSP 1883 X VI 1/MCZ 1505	113.29	92.82	51.88	38.66	53.19	52.91	42.03	54.94	52.26	39.84	34.48		630.24	630.24	635.794	605.493	663.556	614.555	622.622
51	Pterodactylus_antiquus	Bennett (1996) estimated an adult wingspan of 1.5 metres	Archaeopterodactyloidea	Pterodactyloidea	1.5	1	Tithonian	Tithonian	0		BSP AS I 739	107.53	92.15	48.46	31.69	46.15	45.89	33.63	48.64	44.14	37.03	28.46		538.96	1500	541.419	565.895	514.785	665.869	531.471
52	Normannognathus_wellnhoferi	NA, mandible only	Archaeopterodactyloidea	Pterodactyloidea	NA	0	late_Kimmeridgian	late_Kimmeridgian	0		MGCL 59'583	NA	NA	NA	NA	NA	NA	NA	NA	NA	NA	NA		NA	NA	NA	NA	NA	NA	NA
53	Germanodactylus_cristatus	Measurements in Wellnhofer (1970)	Archaeopterodactyloidea	Pterodactyloidea	0.96	0	Tithonian	Tithonian	0	Adult (Bennett 1996)	BSP 1892 IV 1/NMING F15005	123.03	102.29	47.92	57	75.3	73.34	64.41	81.16	76.55	64.72	52.54		939.44	939.44	1040.64	927.18	932.028	732.033	917.357
54	Germanodactylus_rhamphastinus	Estimates from Wellnhofer (1970) based on a larger individual (BSP AS I 745) that is about 33% larger than our specimen (BSP 1977 XIX 1/JME 111 21) suggest a maximum wingspan around 1.13 metres	Archaeopterodactyloidea	Pterodactyloidea	1.13	1	Tithonian	Tithonian	0	Adult (Bennett 1996)	BSP 1977 XIX 1/JME 111 21	151.08	131.27	61.94	52.96	76.81	73.67	57.83	71.74	59.2	58.18	50.57		848.3	1130	731.751	830.775	878.281	1131.36	937.891
55	Haopterus_gracilis	Estimate in Wang & Lü (2001) based on IVPP V11726	Pteranodontia	Pterodactyloidea	1.35	0	Barremian	early_Aptian	1	Subadult	IVPP V11726	156.4	128.2	66.31	70.7	101.7	105.6	83.4	148.1	118.4	96.05	49		1342.5	1342.5	1353.43	1474.16	1242.05	1100.51	1282.52
56	Anhanguera_santanae	Wellnhofer (1991b)	Pteranodontia	Pterodactyloidea	4.15	0	early_Albian	early_Albian	0		BSP 1982 I 90/1 to 5	NA	NA	NA	NA	339.2	342.7	NA	NA	NA	NA	NA		NA	NA	NA	NA	NA	NA	4912.7
57	Anhanguera_piscator	Estimate in Kellner & Tomida (2000)	Pteranodontia	Pterodactyloidea	5	0	early_Albian	early_Albian	0		NSM-PV 19892	633.46	534.98	300.34	255	390	385	256	NA	NA	NA	NA		NA	NA	NA	NA	5106.53	3479.99	5739.77
58	Anhanguera_blittersdorffi	Kellner & Tomida (2000) state approx equal in size to A. santanae	Pteranodontia	Pterodactyloidea	4.15	0	early_Albian	early_Albian	0		MN 4805-V	503.56	NA	244.54	NA	NA	NA	NA	NA	NA	NA	NA		NA	NA	NA	NA	NA	2868.28	NA
59	Anhanguera_araripensis	No estimate in Wellnhofer (1985), but humerus is 0.94 that of Anhanguera piscator, suggesting a wingspan of 4.7 metres	Pteranodontia	Pterodactyloidea	4.7	0	early_Albian	early_Albian	0		BSP 1982 I 89/1 to 17	NA	NA	NA	232.34	NA	NA	NA	NA	NA	NA	NA		NA	NA	NA	NA	4627.55	NA	NA
60	Liaoningopterus_gui	Estimate in Wang & Zhou (2003) based on IVPP V13291	Pteranodontia	Pterodactyloidea	5	0	Aptian	Aptian	0		IVPP V13291	NA	352.06	283.07	NA	NA	NA	NA	NA	NA	NA	NA		NA	NA	NA	NA	NA	2521.47	NA
61	Tropeognathus_mesembrinus	Estimate in Wellnhofer (1987, 1991); Wellnhofer (1987) based on BSPG 1987 I 46	Pteranodontia	Pterodactyloidea	3	0	early_Albian	early_Albian	0	Adult	BSP 1987 I 46	613.68	521.79	276.63	NA	NA	NA	NA	NA	NA	NA	NA		NA	NA	NA	NA	NA	3413.73	NA
62	Ornithocheirus_simus	Estimated as 4.0 metres in Unwin (2001), but is a rostrum only	Pteranodontia	Pterodactyloidea	4	0	late_Albian	late_Albian	0		CAMSM B54.428	NA	NA	NA	NA	NA	NA	NA	NA	NA	NA	NA		NA	NA	NA	NA	NA	NA	NA
63	Coloborhynchus_clavirostris	NA, fragment only	Pteranodontia	Pterodactyloidea	NA	0	late_Berriasian	Valanginian	0		NHMUK PV 1822	NA	NA	NA	NA	NA	NA	NA	NA	NA	NA	NA		NA	NA	NA	NA	NA	NA	NA
64	Ludodactylus_sibbicki	Estimate in Unwin & Martill (2007)	Pteranodontia	Pterodactyloidea	4	0	late_Aptian	late_Aptian	0		SMNK PAL 3828	473.75	422.12	239.2	NA	NA	NA	NA	NA	NA	NA	NA		NA	NA	NA	NA	NA	2899.64	NA
65	Brasileodactylus_araripensis	NA, mandible only	Pteranodontia	Pterodactyloidea	NA	0	early_Albian	early_Albian	0		MN 4804-V	NA	NA	NA	NA	NA	NA	NA	NA	NA	NA	NA		NA	NA	NA	NA	NA	NA	NA
66	Cearadactylus_atrox	Estimate in Unwin (2002)	Pteranodontia	Pterodactyloidea	4.5	0	early_Albian	early_Albian	1	juvenile	MN 7019-V	570	482	242.76	NA	NA	NA	NA	NA	NA	NA	NA		NA	NA	NA	NA	NA	3211.47	NA
67	Guidraco_venator	Skull and anterior cervicals only; skull is 1.6 times the length of that of Boreopterus, suggesting a wingspan of 2.34 metres	Pteranodontia	Pterodactyloidea	2.34	0	Aptian	Aptian	0		IVPP V17083	380	330	205	NA	NA	NA	NA	NA	NA	NA	NA		NA	NA	NA	NA	NA	NA	NA
68	Zhenyuanopterus_longirostris	Measurements of GLGMV 0001 in Lü (2010)	Pteranodontia	Pterodactyloidea	NA	0	Barremian	early_Aptian	0		NA	NA	NA	NA	NA	NA	NA	NA	NA	NA	NA	NA		NA	NA	NA	NA	NA	NA	NA
69	Boreopterus_cuiae	Measurements of JZMP-04-07-3 in Lü & Ji (2005)	Archaeopterodactyloidea	Pterodactyloidea	1.45	0	Barremian	early_Aptian	0		JZMP-04-07-3	235	200	130.047	79	110	112	94	137	122.5	98	87		1459	1459	1431.04	1342.96	1504.87	1700.1	1399.76
70	Nurhachius_ignaciobritoi	Estimate in Wang et al. (2005) based on IVPP V-12539	Pteranodontia	Pterodactyloidea	2.5	0	Aptian	Aptian	1	subadult	IVPP V-13288	323.445	291.6	98.86	117.79	194.61	192.11	130.12	225.4	181.38	NA	NA		NA	NA	2063.74	2199.22	2376.65	2336.97	2644.23
71	Longchengopterus_zhaoi	Estimate based on measurements of LPM 00023 in Wang et al. (2006)	Pteranodontia	Pterodactyloidea	1.8	0	Aptian	Aptian	0		LPM 00023	263.9	226.9	118.82	88.3	156	156	101	188	157	120	NA		1776.45	1776.45	1817.09	1927.71	1729.95	1996.3	2066.44
72	Liaoxipterus_brachyognathus	NA, mandible only	Pteranodontia	Pterodactyloidea	NA	0	Aptian	Aptian	0		CAD-0018	NA	159.86	NA	NA	NA	NA	NA	NA	NA	NA	NA		NA	NA	NA	NA	NA	1488.25	NA
73	Istiodactylus_sinensis	Estimate in Andres & Ji (2006) based on NGMC 99-07-011	Pteranodontia	Pterodactyloidea	2.7	0	Aptian	Aptian	1	Nearly osteologically mature subadult (Andres & Ji 200&)	NGMC 9907-11	354.61	319.98	74.36	133.49	233.715	235.185	166.76	273.14	243.51	195.43	NA		2753.75	2753.75	2682.04	2458.95	2674.59	2296.09	3243.1
74	Istiodactylus_latidens	Estimate in Andres & Ji (2006)	Pteranodontia	Pterodactyloidea	4.3	0	late_Barremian	early_Aptian	0		NHMUK PV R3877	560	423	97.87	220	381	368	NA	NA	NA	NA	NA		NA	NA	NA	NA	4620.88	3184.99	5592.29
75	Lonchodectes_compressirostris	Maximum size for the genus Lonchodectes estimated as 2.0 metres by Unwin (2001), but this species is based only on a rostrum	Pteranodontia	Pterodactyloidea	2	0	late_Albian	Turonian	0		NHMUK PV 39410	NA	NA	NA	NA	NA	NA	NA	NA	NA	NA	NA		NA	NA	NA	NA	NA	NA	NA
76	Hongshanopterus_lacustris	Estimate in Wang et al. (2008) based on IVPP V14582	Pteranodontia	Pterodactyloidea	1.85	0	Aptian	Aptian	0		IVPP V14852	243.5	NA	119.2	NA	NA	NA	NA	NA	NA	NA	NA		NA	NA	NA	NA	NA	NA	NA
77	Pteranodon_longiceps	Estimate in Bennett (2001) of 7.25 metres, and UNSM 50130 is about 88.10% larger, although it is a postcranial referred the basis of stratigraphic position.	Pteranodontia	Pterodactyloidea	6.9	1	late_Santonian	early_Campanian	0		PMU 197	698.87	NA	485.44	168	234	223	366	422	NA	NA	NA		NA	6900	NA	3663.2	4164.47	3883.21	3247.51
78	Pteranodon_sternbergi	Wellnhofer (1991) suggested a wingspan of 9 metres, but this was not justified. UNSM 50036, which is 33.57% bigger than USNM 12167, but less complete, is a postcranial skeleton referred the basis of stratigraphic position.	Pteranodontia	Pterodactyloidea	5.45	1	late_Coniacian	early_Santonian	0		USNM 12167	674	616	480.88	164.71	251	NA	392	483	339	261	NA		4119.37	5450	3619.62	4104.14	3090.9	3814.82	3511.63
79	Nyctosaurus_gracilis	Wellnhofer (1991)	Pteranodontia	Pterodactyloidea	2.9	0	late_Santonian	early_Campanian	0		FHSM 2148	302.62	267.94	NA	103.62	NA	NA	263.88	298.75	256.6	209.44	125.06		NA	NA	2821.59	2694.58	1923.64	2012.31	NA
80	Nyctosaurus_lamegoi	Humerus only; no wingspan estimate available	Pteranodontia	Pterodactyloidea	NA	0	Maastrichtian	Maastrichtian	0		DNPM 238-R	NA	NA	NA	165	NA	NA	NA	NA	NA	NA	NA		NA	NA	NA	NA	3147.41	NA	NA
81	Muzquizopteryx_coahuilensis	Estimate in Frey et al. (2006) based on UNAM IGM 8621	Pteranodontia	Pterodactyloidea	2	0	early_Coniacian	early_Coniacian	0	Adult (Frey et al. 2006)	UNAM IGM 8621	NA	NA	NA	80.5	112	112	NA	NA	NA	NA	NA		NA	NA	NA	NA	1472.58	NA	1428.16
82	Tapejara_wellnhoferi	Estimate in Campos & Kellner (1997) based on DNPM MCT 1622-R	Azhdarchoidea	Pterodactyloidea	NA	0	early_Albian	early_Albian	0		IMCF 1061	208.28	170.28	55.85	82.775	114.68	113.63	105.426	163.33	131.82	105.47	71.07		1547.04	1547.04	1605.1	1449.26	1825.21	1692.59	1466.31
83	Europejara_olcadesorum	Estimate of 2.0 metres in Vullo et al. (2012) based on MCCM-LH 9413, but this is a rostrum only	Azhdarchoidea	Pterodactyloidea	2	0	late_Barremian	late_Barremian	0		NA	NA	NA	NA	NA	NA	NA	NA	NA	NA	NA	NA		NA	NA	NA	NA	NA	NA	NA
84	Bakonydraco_galaczi	Estimate of 3.75 in Osi et al. (2005), based on detailed comparisons with the mandibles of related taxa	Azhdarchoidea	Pterodactyloidea	3.75	0	Santonian	Santonian	0		MTM 2007.110.1	NA	290	NA	NA	NA	NA	NA	NA	NA	NA	NA		NA	NA	NA	NA	NA	2478.16	NA
85	Tupandactylus_navigans	Unwin & Martill (2007) state that SMNK PAL 2343 almost identical in size to holotype of T. imperator	Azhdarchoidea	Pterodactyloidea	NA	0	late_Aptian	late_Aptian	0		SMNK 2344 PAL	382.82	NA	87.69	NA	NA	NA	NA	NA	NA	NA	NA		NA	NA	NA	NA	NA	2644.99	NA
86	Tupandactylus_imperator	Estimates in Campos & Kellner (1997); Unwin & Martill (2007)	Azhdarchoidea	Pterodactyloidea	3	0	late_Aptian	late_Aptian	0		MCT 1622-R	364.61	NA	76.58	NA	NA	NA	NA	NA	NA	NA	NA		NA	NA	NA	NA	NA	2550.21	NA
87	Huaxiapterus_benxiensis	Measurements of BXGM V0011 in Lü et al. (2007)	Azhdarchoidea	Pterodactyloidea	1.5	0	Aptian	Aptian	0	?	BXGM V0011	191.29	149	64	62	119	119	133	176	130	98	NA		1545.59	1545.59	1601.36	1573.66	1143.78	1476.64	1528.03
88	Huaxiapterus_corallatus	Measurements of ZMNH M8131 in Lü et al. (2006)	Azhdarchoidea	Pterodactyloidea	1.45	0	Aptian	Aptian	1	subadult	ZMNH M8131	152.54	130.3	46.87	78.2	115.67	114.69	151.805	170.89	109.425	71.25	33.44		1459.4	1459.4	1310.13	1544.29	1690.35	1316.42	1480.43
89	Sinopterus_dongi	Measurements of D2525 in Lü et al. (2006; an adult) are 75% greater than IVPP V13363 (the more complete specimen given here), so a maximum wingspan of 1.9 metres is estimated	Azhdarchoidea	Pterodactyloidea	1.9	1	Aptian	Aptian	0	Adult (D2525)	IVPP V13363	160.91	116.04	44.71	59.165	88.09	88.71	94.77	117.99	94.26	65.79	32.7		1106.77	1900	1156.53	1117.92	1140.21	1190.07	1092.7
90	Huaxiapterus_jii	Measurements of GMN-03-11-001 in Lü & Yuan (2005)	Azhdarchoidea	Pterodactyloidea	1.5	0	Aptian	Aptian	1	Subadult (Lü & Yuan 2005)	GMN-03-11-001	155.18	141	17	79	117	115	132	161.5	127	91.5	45		1502	1502	1520.64	1459.74	1557.75	1350.36	1499.43
91	Eopteranodon_lii	Estimate in Lü & Zhang (2005) based on BPV-078	Azhdarchoidea	Pterodactyloidea	1.1	0	Barremian	early_Aptian	0		BPV-078	137	129.95	41.31	65.06	97.265	96.855	100.11	131.75	101.84	68.75	45.67		1220.07	1220.07	1228.11	1229.08	1261.61	1290.26	1220.32
92	Sinopterus_gui	Estimate based on comparisons of humerus length of holotype with largest known specimen of S. dongi (D2525)	Azhdarchoidea	Pterodactyloidea	0.6	0	Aptian	Aptian	1	Not an adult according to skeletal fusion (Lü. et al. 2006)	BPV-077	89.94	69.35	14.3	37.2	54.38	50.41	NA	58.05	NA	NA	NA		NA	NA	NA	606.798	703.823	798.41	638.172
93	Nemicolopterus_crypticus	Estimate in Wang et al. (2008) based on IVPP V-14377	Azhdarchoidea	Pterodactyloidea	0.25	0	Aptian	Aptian	1	Immature/young individual	IVPP V-14377	37.8	26.3	15.12	15.2	20	20	NA	22.5	20.9	16.2	9.74		NA	NA	284.985	267.985	272.023	375.923	209.221
94	Bennettazhia_oregonensis	Humerus only; no wingspan estimate available	Azhdarchoidea	Pterodactyloidea	NA	0	Albian	Albian	0		USNM 11925	NA	NA	NA	175.11	NA	NA	NA	NA	NA	NA	NA		NA	NA	NA	NA	3601.93	NA	NA
95	Dsungaripterus_weii	Measurements for IVPP V.2776 in Young (1964)	Azhdarchoidea	Pterodactyloidea	3.44	0	Early_Cretaceous	Early_Cretaceous	0	unclear	IVPP 64045-1	486.5	384.81	184.09	133.9	215.1	214.4	262.9	321.05	267.75	256.25	186.8		3286.1	3286.1	3140.97	2710.7	2516.15	2693.71	2956.46
96	Domeykodactylus_ceciliae	NA, mandible only	Azhdarchoidea	Pterodactyloidea	NA	0	Early_Cretaceous	Early_Cretaceous	0		UCNA 250973	NA	NA	NA	NA	NA	NA	NA	NA	NA	NA	NA		NA	NA	NA	NA	NA	NA	NA
97	Noripterus_parvus	Estimate in Unwin & Bakhurina (2000) of 4 metres. An unnumbered specimen is about 120% larger than our more complete specimen (GIN125/1010), suggesting a maximum wingspan of 3.82 m	Azhdarchoidea	Pterodactyloidea	3.82	1	Berriasian	Valanginian	0	Largest individuals from a large collection (Unwin & Bakhurina 2000)	GIN125/1010	210	179	107.75	84	118.6	117	161	182.8	NA	NA	NA		NA	3820	NA	1760.17	1661.69	1589.37	1522.3
98	Noripterus_complicidens	Scaled estimate (Frigot unpub. data); very similar to Unwin pers. comm. in Hone & Benton	Azhdarchoidea	Pterodactyloidea	1.53	0	Early_Cretaceous	Early_Cretaceous	0		IVPP 64043-3	NA	NA	NA	76	104	NA	142	174	124	NA	NA		NA	NA	1552.15	1686.36	1494.68	NA	1314.9
99	Thalassodromeus_sethi	Estimate in Kellner & Campos (2002) based on DGM 1476-R	Azhdarchoidea	Pterodactyloidea	6.2	0	early_Albian	early_Albian	0		DGM 1476-R	798	710	315.17	NA	NA	NA	NA	NA	NA	NA	NA		NA	NA	NA	NA	NA	3863.31	NA
100	Tupuxuara_longicristatus	Estimate of 2.75 metres in Kellner (2004) based on MN 6591-V, but this is a rostrum only	Azhdarchoidea	Pterodactyloidea	NA	0	early_Albian	early_Albian	0		MN 6591-V	NA	NA	NA	NA	NA	NA	NA	NA	NA	NA	NA		NA	NA	NA	NA	NA	NA	NA
101	Tupuxuara_leonardii	Estimate in Kellner (2004)	Azhdarchoidea	Pterodactyloidea	2.75	0	early_Albian	early_Albian	0		IMCF 1052	1119	807.71	272.95	232.015	291.875	284.09	368	507	309.74	208	NA		4081.46	4081.46	3553.88	4257.74	4996.88	5375.53	4154.91
102	Chaoyangopterus_zhangi	Estimate in Wang & Zhou (2003) based on IVPP V13397	Azhdarchoidea	Pterodactyloidea	1.85	0	Aptian	Aptian	0		IVPP V13397	NA	NA	148.48	92.23	126.14	125.35	181.21	200.23	131.84	78	47.99		1713.7	1713.7	1641.92	1752.27	1763.85	NA	1630.59
103	Jidapterus_edentus	Estimate in Dong et al. (2003) based on CAD 01	Azhdarchoidea	Pterodactyloidea	1.6	0	Aptian	Aptian	0		CAD-01	219.53	196.53	113.75	79.625	113.75	111.59	152.06	169.83	119.985	73.505	36.63		1486.45	1486.45	1528.88	1522.63	1507.11	1747.22	1453.06
104	Shenzhoupterus_chaoyangensis	Estimate in Lü et al. (2008) based on HGM 41HIII-305A	Azhdarchoidea	Pterodactyloidea	1.9	0	Aptian	Aptian	0	Adult	HGM 41HIII-305A	224	135	112	66	105	106	140	147	100	68	36		1326	1326	1253.47	1349.87	1190.25	1213.17	1329.01
105	Eoazhdarcho_liaoxiensis	Estimate in Lü & Ji (2005) based on GMN-03-11-002	Azhdarchoidea	Pterodactyloidea	1.6	0	Aptian	Aptian	0		GMN-03-11-002	NA	180	NA	90	122	122	135	178	139	93	50		1614	1614	1791.08	1588.24	1747.08	1553.24	1571.04
106	Azhdarcho_lancicollis	Estimate in Unwin & Bakhurina (2000) of 5.5 metres. But our ZIN PH 12/44 is the largest specimen.	Azhdarchoidea	Pterodactyloidea	5.5	0	middle_Turonian	late_Turonian	0	Largest individuals from a large collection (Unwin & Bakhurina 2000)	ZIN PH 12/44	NA	NA	NA	136.37	NA	NA	NA	NA	NA	NA	NA		NA	NA	NA	NA	2448.5	NA	NA
107	Zhejiangopterus_linhaiensis	Estimate in Unwin & Lü (1997) estimated a wingspan of 3.47 metres for a large individual (ZMNH M 1323) than ours (ZMNH M1328), so a maximum wingspan of 3.47 metres is likely.	Azhdarchoidea	Pterodactyloidea	3.47	1	early_Campanian	early_Campanian	0		ZMNH M1328	NA	NA	NA	106	170.95	164	NA	158.75	136.25	NA	NA		NA	3470	2087.66	1489.94	1843.58	NA	2288.41
108	Arambourgiania_philadelphiae	Estimate of 12.50 metres in Frey & Martill (1998); Pereda-Suberbiola et al. (2003) mentioned an estimate of 7 m but provided no details of working; Witton & Habib (2010) considered a wingspan comparable to Quetzalcoatlus to be likely. Ultimately, this taxon is based on a single cervical vertebra and its wingspan cannot reliably be estimated	Azhdarchoidea	Pterodactyloidea	12.5	0	Maastrichtian	Maastrichtian	0		VF1	NA	NA	NA	NA	NA	NA	NA	NA	NA	NA	NA		NA	NA	NA	NA	NA	NA	NA
109	Quetzalcoatlus_northropi	Estimate in Witton & Habib (2010)	Azhdarchoidea	Pterodactyloidea	10.5	0	late_Maastrichtian	late_Maastrichtian	0		TMM 41450-3	NA	NA	NA	520	733	709	NA	NA	NA	NA	NA		NA	NA	NA	NA	9753.13	NA	11599.2
110	Aetodactylus_halli	Mandible only	Pteranodontia	Pterodactyloidea	NA	0	Cenomanian	Cenomanian	0		SMU 76383	NA	385.78	NA	NA	NA	NA	NA	NA	NA	NA	NA		NA	NA	NA	NA	NA	2705.45	NA
111	Alanqa_saharica	Estimate of 6.00 metres in Ibrahim et al. (2010), but the reported material varies in size (3-6 metres), and the estimate of 6 metres is based on a cervical vertebra only	Azhdarchoidea	Pterodactyloidea	6	0	Cenomanian	Cenomanian	0		NA	NA	NA	NA	NA	NA	NA	NA	NA	NA	NA	NA		NA	NA	NA	NA	NA	NA	NA
112	Anhanguera_cuvieri	Estimate of 5.00 metres in Unwin (2001), but is based on a rostrum only	Pteranodontia	Pterodactyloidea	5	0	late_Albian	Turonian	0	Adult	NA	NA	NA	NA	NA	NA	NA	NA	NA	NA	NA	NA		NA	NA	NA	NA	NA	NA	NA
113	Anhanguera_fittoni	Estimate of 3.25 in Unwin (2001), but is based on a rostrum only	Pteranodontia	Pterodactyloidea	3.25	0	late_Albian	late_Albian	0		NA	NA	NA	NA	NA	NA	NA	NA	NA	NA	NA	NA		NA	NA	NA	NA	NA	NA	NA
114	Aralazhdarcho_bostobensis	No estimate	Azhdarchoidea	Pterodactyloidea	NA	0	NA	NA	0		NA	NA	NA	NA	NA	NA	NA	NA	NA	NA	NA	NA		NA	NA	NA	NA	NA	NA	NA
115	Archaeoistiodactylus_linglongtaensis	Estimate based on measurements for JPM04-0008 in Lü & Fucha (2010)	NA	Pterodactyloidea	0.72	0	Oxfordian	Oxfordian	0		NA	NA	NA	NA	NA	NA	NA	NA	NA	NA	NA	NA		NA	NA	NA	NA	NA	NA	NA
116	Arthurdactylus_conandoylei	Estimate in Frey & Martill (1994) based on SMNK 1132PAL	Pteranodontia	Pterodactyloidea	4.6	0	late_Aptian	late_Aptian	0	Adult	NA	NA	NA	NA	NA	NA	NA	NA	NA	NA	NA	NA		NA	NA	NA	NA	NA	NA	NA
117	Aussiedraco_molnari	Mandible only	NA	NA	NA	0	NA	NA	0		NA	NA	NA	NA	NA	NA	NA	NA	NA	NA	NA	NA		NA	NA	NA	NA	NA	NA	NA
118	Azhdarchidae_indet	Estimate in Company et al. (1999)	Azhdarchoidea	Pterodactyloidea	5.5	0	Maastrichtian	Maastrichtian	0		NA	NA	NA	NA	NA	NA	NA	NA	NA	NA	NA	NA		NA	NA	NA	NA	NA	NA	NA
119	Cathayopterus_grabaui	No estimate	NA	NA	NA	0	NA	NA	0		NA	NA	NA	NA	NA	NA	NA	NA	NA	NA	NA	NA		NA	NA	NA	NA	NA	NA	NA
120	Caulkicephalus_trimicrodon	No estimate	NA	NA	NA	0	NA	NA	0		NA	NA	NA	NA	NA	NA	NA	NA	NA	NA	NA	NA		NA	NA	NA	NA	NA	NA	NA
121	Coloborhynchus_capito	Estimate of 6.20 metres in Unwin (2001) based upon NHMUK R481, but this is a rostrum only	Pteranodontia	Pterodactyloidea	6	0	late_Albian	late_Albian	0		NA	NA	NA	NA	NA	NA	NA	NA	NA	NA	NA	NA		NA	NA	NA	NA	NA	NA	NA
122	Coloborhynchus_moroccensis	No estimate	NA	NA	NA	0	NA	NA	0		NA	NA	NA	NA	NA	NA	NA	NA	NA	NA	NA	NA		NA	NA	NA	NA	NA	NA	NA
123	Coloborhynchus_robustus	Estimate of 6.00 metres in Wellnhofer (1987) based on BSPG 1987 I 47 (mandible)	Pteranodontia	Pterodactyloidea	6.2	0	early_Albian	early_Albian	0		NA	NA	NA	NA	NA	NA	NA	NA	NA	NA	NA	NA		NA	NA	NA	NA	NA	NA	NA
124	Coloborhynchus_sedgwickii	No estimate	NA	NA	NA	0	NA	NA	0		NA	NA	NA	NA	NA	NA	NA	NA	NA	NA	NA	NA		NA	NA	NA	NA	NA	NA	NA
125	Coloborhynchus_spielbergi	Estimate in Veldmeijer (2006) based on RGM 401 880	Pteranodontia	Pterodactyloidea	5.9	0	early_Albian	early_Albian	0		NA	NA	NA	NA	NA	NA	NA	NA	NA	NA	NA	NA		NA	NA	NA	NA	NA	NA	NA
126	Ctenochasma_roemeri	Mandible only	NA	NA	NA	0	NA	NA	0		NA	NA	NA	NA	NA	NA	NA	NA	NA	NA	NA	NA		NA	NA	NA	NA	NA	NA	NA
127	Ctenochasma_taqueti	No estimate	NA	NA	NA	0	NA	NA	0		NA	NA	NA	NA	NA	NA	NA	NA	NA	NA	NA	NA		NA	NA	NA	NA	NA	NA	NA
128	Darwinopterus_linglongtaensis	Based on measurements of IVPP V16049 in Wang et al. (2010)	Basal	Basal	0.65	0	Oxfordian	Oxfordian	1	Subadult; not juvenile	NA	NA	NA	NA	NA	NA	NA	NA	NA	NA	NA	NA		NA	NA	NA	NA	NA	NA	NA
129	Dawndraco_kanzai	No estimate	NA	NA	NA	0	NA	NA	0		NA	NA	NA	NA	NA	NA	NA	NA	NA	NA	NA	NA		NA	NA	NA	NA	NA	NA	NA
130	Dimorphodon_weintraubi	No estimate	NA	NA	NA	0	NA	NA	0		NA	NA	NA	NA	NA	NA	NA	NA	NA	NA	NA	NA		NA	NA	NA	NA	NA	NA	NA
131	Eurazhdarcho_langendorfensis	Vremir et al. 2013	Azhdarchoidea	Pterodactyloidea	3	0	early_Maastrichtian	early_Maastrichtian	0		NA	NA	NA	NA	NA	NA	NA	NA	NA	NA	NA	NA		NA	NA	NA	NA	NA	NA	NA
132	Fenghuangopterus_lii	No estimate	NA	NA	NA	0	NA	NA	0		NA	NA	NA	NA	NA	NA	NA	NA	NA	NA	NA	NA		NA	NA	NA	NA	NA	NA	NA
133	Geosternbergia_maiseyi	No estimate	NA	NA	NA	0	NA	NA	0		NA	NA	NA	NA	NA	NA	NA	NA	NA	NA	NA	NA		NA	NA	NA	NA	NA	NA	NA
134	Geosternbergia_sternbergi	No estimate	NA	NA	NA	0	NA	NA	0		NA	NA	NA	NA	NA	NA	NA	NA	NA	NA	NA	NA		NA	NA	NA	NA	NA	NA	NA
135	Hatzegopteryx_thambema	Estimate in Witton & Habib (2010)	Azhdarchoidea	Pterodactyloidea	10.5	0	late_Maastrichtian	late_Maastrichtian	0		NA	NA	NA	NA	NA	NA	NA	NA	NA	NA	NA	NA		NA	NA	NA	NA	NA	NA	NA
136	Herbstosaurus_pigmaeus	No estimate	NA	NA	NA	0	NA	NA	0		NA	NA	NA	NA	NA	NA	NA	NA	NA	NA	NA	NA		NA	NA	NA	NA	NA	NA	NA
137	Kunpengopterus_sinensis	Based on measurements of IVPP V16047 in Wang et al. (2010)	Basal	Basal	0.68	0	Oxfordian	Oxfordian	0	Adult	NA	NA	NA	NA	NA	NA	NA	NA	NA	NA	NA	NA		NA	NA	NA	NA	NA	NA	NA
138	Lacusovagus_magnificens	Estimate of 4.10 in Witton (2008) based on SMNK PAL 4325, but this is a rostrum only	NA	Pterodactyloidea	4.1	0	late_Aptian	late_Aptian	0		NA	NA	NA	NA	NA	NA	NA	NA	NA	NA	NA	NA		NA	NA	NA	NA	NA	NA	NA
139	Lonchodectes_giganteus	No estimate	NA	NA	NA	0	NA	NA	0		NA	NA	NA	NA	NA	NA	NA	NA	NA	NA	NA	NA		NA	NA	NA	NA	NA	NA	NA
140	Lonchodectes_machaerorhynchus	No estimate	NA	NA	NA	0	NA	NA	0		NA	NA	NA	NA	NA	NA	NA	NA	NA	NA	NA	NA		NA	NA	NA	NA	NA	NA	NA
141	Lonchodectes_microdon	No estimate	NA	NA	NA	0	NA	NA	0		NA	NA	NA	NA	NA	NA	NA	NA	NA	NA	NA	NA		NA	NA	NA	NA	NA	NA	NA
142	Lonchodectes_platystomus	No estimate	NA	NA	NA	0	NA	NA	0		NA	NA	NA	NA	NA	NA	NA	NA	NA	NA	NA	NA		NA	NA	NA	NA	NA	NA	NA
143	Lonchodectes_sagittirostris	No estimate	NA	NA	NA	0	NA	NA	0		NA	NA	NA	NA	NA	NA	NA	NA	NA	NA	NA	NA		NA	NA	NA	NA	NA	NA	NA
144	Lonchodectes_sp	Midpoint of range of estimates (1-2 metres) given for genus by Unwin (2001), although it is not clear what these estimates were based on	Pteranodontia	Pterodactyloidea	1.5	0	late_Albian	late_Albian	0		NA	NA	NA	NA	NA	NA	NA	NA	NA	NA	NA	NA		NA	NA	NA	NA	NA	NA	NA
145	Mesadactylus_ornithosphyos	No estimate	NA	NA	NA	0	NA	NA	0		NA	NA	NA	NA	NA	NA	NA	NA	NA	NA	NA	NA		NA	NA	NA	NA	NA	NA	NA
146	Montanazhdarcho_minor	Estimate in Padian et al. (1995) based on MOR 691	Azhdarchoidea	Pterodactyloidea	2.5	0	middle_Campanian	late_Campanian	0	Adult	NA	NA	NA	NA	NA	NA	NA	NA	NA	NA	NA	NA		NA	NA	NA	NA	NA	NA	NA
147	Mythunga_camara	Estimate of 4.7 in Molnar & Thulborn (2007) based on QM F18896, but this is a rostrum only	Pteranodontia	Pterodactyloidea	4.7	0	late_Albian	late_Albian	1	Subadult	NA	NA	NA	NA	NA	NA	NA	NA	NA	NA	NA	NA		NA	NA	NA	NA	NA	NA	NA
148	Ningchengopterus_liuae	Based on measurements of CYGB-0035 in Lü (2009)	Archaeopterodactyloidea	Pterodactyloidea	0.21	0	Barremian	early_Aptian	1		NA	NA	NA	NA	NA	NA	NA	NA	NA	NA	NA	NA		NA	NA	NA	NA	NA	NA	NA
149	Nyctosaurus_nanus	No estimate	NA	NA	NA	0	NA	NA	0		NA	NA	NA	NA	NA	NA	NA	NA	NA	NA	NA	NA		NA	NA	NA	NA	NA	NA	NA
150	Ornithostoma_sedgwicki	Estimate of 2.50 metres in Unwin (2001), but this is a rostrum only	NA	Pterodactyloidea	2.5	0	late_Albian	late_Albian	0		NA	NA	NA	NA	NA	NA	NA	NA	NA	NA	NA	NA		NA	NA	NA	NA	NA	NA	NA
151	Phosphatodraco_mauritanicus	Estimate in Pereda-Suberbiola et al. (2003) based on OCP DEK/GE 111	Azhdarchoidea	Pterodactyloidea	5	0	late_Maastrichtian	late_Maastrichtian	0		NA	NA	NA	NA	NA	NA	NA	NA	NA	NA	NA	NA		NA	NA	NA	NA	NA	NA	NA
152	Prejanopterus_curvirostra	Estimate in Pereda-Suberbiola et al. (2012)	NA	Pterodactyloidea	2	0	early_Aptian	early_Aptian	0		NA	NA	NA	NA	NA	NA	NA	NA	NA	NA	NA	NA		NA	NA	NA	NA	NA	NA	NA
153	Pterodactyloidea_indet	Midpoint of estimates for WAM 60.57 in Bennett & Long (1991)	NA	Pterodactyloidea	4.25	0	late_Maastrichtian	late_Maastrichtian	0		NA	NA	NA	NA	NA	NA	NA	NA	NA	NA	NA	NA		NA	NA	NA	NA	NA	NA	NA
154	Pterodactylus_micronyx	Based on measurements for largest specimen in Wellnhofer (1970)	NA	Pterodactyloidea	0.5	0	Tithonian	Tithonian	1	Juvenile	NA	NA	NA	NA	NA	NA	NA	NA	NA	NA	NA	NA		NA	NA	NA	NA	NA	NA	NA
155	Quetzalcoatlus_sp	Estimate in Kellner & Langston (1996)	Azhdarchoidea	Pterodactyloidea	5	0	late_Maastrichtian	late_Maastrichtian	0		TMM 42422	NA	NA	NA	269.15	358	NA	620	602	305	156.77	NA		4781.73	4781.73	3518.9	4615.68	5485.43	NA	5217.23
156	Rhamphinion_jenkinsi	No estimate	Basal	Basal	2	0	Sinemurian	Sinemurian	0	Adult	NA	NA	NA	NA	NA	NA	NA	NA	NA	NA	NA	NA		NA	NA	NA	NA	NA	NA	NA
157	Rhamphocephalus_bucklandi	Estimate of 2.00 metres in Unwin (1995) (mandible)	Basal	Basal	1.75	0	middle_Bathonian	middle_Bathonian	0	Adult	NA	NA	NA	NA	NA	NA	NA	NA	NA	NA	NA	NA		NA	NA	NA	NA	NA	NA	NA
158	Tendaguripterus_recki	Mandible only	Azhdarchoidea	Pterodactyloidea	4.35	0	late_Kimmeridgian	late_Kimmeridgian	0		NA	NA	NA	NA	NA	NA	NA	NA	NA	NA	NA	NA		NA	NA	NA	NA	NA	NA	NA
159	Tupuxuara_deliradamus	No estimate	Azhdarchoidea	Pterodactyloidea	4.5	0	late_Aptian	late_Aptian	0		NA	NA	NA	NA	NA	NA	NA	NA	NA	NA	NA	NA		NA	NA	NA	NA	NA	NA	NA
160	Uktenadactylus_wadleighi	Mandible only	NA	NA	NA	0	early_Albian	early_Albian	0		NA	NA	NA	NA	NA	NA	NA	NA	NA	NA	NA	NA		NA	NA	NA	NA	NA	NA	NA
161	Unwindia_trigonus	No estimate	NA	NA	NA	0	NA	NA	0		NA	NA	NA	NA	NA	NA	NA	NA	NA	NA	NA	NA		NA	NA	NA	NA	NA	NA	NA
162	Volgadraco_bogolubovi	No estimate	Basal	Basal	0.73	0	NA	NA	0		NA	NA	NA	NA	NA	NA	NA	NA	NA	NA	NA	NA		NA	NA	NA	NA	NA	NA	NA
163	Yixianopterus_jingangshanensis	No estimate	Azhdarchoidea	Pterodactyloidea	3.5	0	Barremian	early_Aptian	0	Adult (Unwin & Lü 1997)	NA	NA	NA	NA	NA	NA	NA	NA	NA	NA	NA	NA		NA	NA	NA	NA	NA	NA	NA
164	Alamodactylus_byrdi		Pteranodontia	Pterodactyloidea	NA	0	early_Coniacian	early_Coniacian	0	osteological adult based on fusion of the extensor tendon process of the first wing phalanx	SMU 76476	NA	NA	NA	149.59	NA	NA	NA	NA	NA	NA	NA		NA	NA	NA	NA	2865.2	NA	NA
166	Coloborhynchus_wadleighi		Pteranodontia	Pterodactyloidea	NA	0	late_Albian	late_Albian	0		SMU 73058	NA	NA	NA	NA	NA	NA	NA	NA	NA	NA	NA		NA	NA	NA	NA	NA	NA	NA
167	New_Germanodactylus_rhamphastinus		Archaeopterodactyloidea	Pterodactyloidea	NA	0	Tithonian	Tithonian	0		MB R 3657	NA	99.49	NA	39.49	62.47	61.17	41.74	57.1	53.28	46.53	NA		NA	NA	NA	NA	NA	NA	744.89
168	Radiodactylus_langstoni		Azhdarchoidea	Pterodactyloidea	NA	0	late_Aptian	early_Albian	0		SMU 72547	NA	NA	NA	198.39	NA	NA	NA	NA	NA	NA	NA		NA	NA	NA	NA	3822.05	NA	NA
169	TMM_42489		Azhdarchoidea	Pterodactyloidea	NA	0	late_Maastrichtian	late_Maastrichtian	0		TMM 42489	NA	NA	92.14	NA	NA	NA	NA	NA	NA	NA	NA		NA	NA	NA	NA	NA	NA	NA
