# Supplementary material for: Competition and constraint drove Cope's rule in the evolution of giant flying reptiles
Source: Nat Commun. 2014 Apr 2;5:3567. doi: 10.1038/ncomms4567 (PMC3988819; doi:10.1038/ncomms4567)
Supplement: Supplementary Data 2 — Mesozoic bird measurements [file ncomms4567-s2.xls]

## Sheet: Sheet1
	Mesozoic bird measurements
	Taxon	Flying	Min_age	Max_age	HL_HLE	RL_RLE	McL	DIItotal	Juvenile		Length added to arm by longest feather
1	Dalingheornis_liwei	Y	late_Barremian	early_Aptian	12.1	11.1	6	8	0		NA
2	Zhongornis_haoae	Y	late_Barremian	early_Aptian	15.9	13.9	8.6	16.1	1		NA
3	Rapaxavis_pani	Y	Aptian	Aptian	21.9	23.5	8	7.3	1		NA
4	Vescornis_hebeiensis	Y	late_Barremian	early_Aptian	22	22.5	10.5	10.2	0		NA
5	Paraprotopteryx_gracilis	Y	late_Barremian	early_Aptian	22.6	22	11	10.2	0		NA
6	Sinornis_santensis	Y	Aptian	Aptian	24	22	10.3	11.3	0		NA
7	Jibeinia_luanhera	Y	late_Barremian	early_Aptian	23.3	24.2	9.3	11.8	0		NA
8	Noguerornis_gonzalezi	Y	late_Berriasian	early_Barremian	23	23	11	10	0		NA
9	Huoshanornis_huji	Y	Aptian	Aptian	22	23	13	8.7	0		NA
10	Dapingfangornis_sentisorhinus	Y	Aptian	Aptian	24	25.5	11	12	0		40i
11	Hongshanornis_longicresta	Y	late_Barremian	early_Aptian	26	22	13	9	0		78
12	Longicrusavis_houi	Y	late_Barremian	early_Aptian	26	24	11.5	17.7	0		80
13	Eocathayornis_walkeri	Y	Aptian	Aptian	23.5	25.6	14	13.7	0		NA
14	Cathayornis_yandica	Y	Aptian	Aptian	27	26	13	12.9	0		NA
15	Eoalulavis_hoyasi	Y	late_Barremian	late_Barremian	26.2	29	11	6.5	0		-
16	Protopteryx_fengningensis	Y	late_Hauterivian	late_Hauterivian	27	26.3	13	16.2	1		-
17	Alethoalaornis_agitornis	Y	Aptian	Aptian	29.3	26.7	12.2	13	0		NA
18	Longchengornis_sanyanensis	Y	Aptian	Aptian	27.6	29	14	16	0		NA
19	Eoenantiornis_buhleri	Y	late_Barremian	early_Aptian	29.5	28.7	15	12.8	0		66i
20	Concornis_lacustris	Y	late_Barremian	late_Barremian	32	30	15	13.2	0		-
21	Changchengornis_hengdaoziensis	Y	late_Barremian	early_Aptian	33.5	31	17	16.5	0		-
22	Eoconfuciusornis_zhengi	Y	Hauterivian	Barremian	32	32	19	18.4	0		100
23	Cathayornis_chaubensis	Y	Hauterivian	early_Aptian	34	38	15	14.7	1		NA
24	Confuciusornis_dui	Y	late_Barremian	early_Aptian	42	37	19	36	0		150
25	Longipteryx_chaoyangensis	Y	Aptian	Aptian	43	45	19	29	0		NA
26	Apsaravis_ukhaana	Y	Campanian	Campanian	48	43	20	20.9	0		NA
27	Shenqiornis_mengi	Y	early_Cretaceous	early_Cretaceous	45	42	25.5	24	0		NA
28	Yixianornis_grabaui	Y	Aptian	Aptian	48	46	21	27	0		NA
29	Dalianraptor_cuhe	Y	Aptian	Aptian	52	42	23	56	0		NA
30	Confuciusornis_suniae	Y	late_Barremian	early_Aptian	51	44	25.5	46.5	0		NA
31	Gansus_yumensis	Y	Aptian	Aptian	48	51	25.2	24.2	0		NA
32	Gansus_yumensis	Y	Aptian	Aptian	48.4	50.8	25.2	24.2	0		NA
33	Patagopteryx_deferrariisi	N	Santonian	Santonian	60	49	22	23	0		NA
34	Ichthyornis_dispar	Y	Turonian	Santonian	58	59	26	25	0		NA
35	Archaeopteryx_lithographica	Y	early_Tithonian	early_Tithonian	64	54	28	50.9	0	Berlin specimen	100
36	Archaeopteryx_lithographica	Y	early_Tithonian	early_Tithonian	72	63	33	56	0		NA
37	Schizooura_lii	Y	Aptian	Aptian	60	57	30	31.5	0		NA
38	Confuciusornis_sanctus	Y	late_Barremian	early_Aptian	67	54	32	59	0		-
39	Pengornis_houi	Y	Aptian	Aptian	64.3	66.7	27	43.5	0		NA
40	Zhongjianornis_yangi	Y	Aptian	Aptian	71	73	34	42.5	0		NA
41	Confuciusornis_feducciai	Y	late_Barremian	early_Aptian	78.5	73	32	60	0		NA
42	Yanornis_martini	Y	Aptian	Aptian	79	76	31	40	0		NA
43	Archaeopteryx_lithographica	Y	early_Tithonian	early_Tithonian	83	69	35	65.4	0		NA
44	Jianchangornis_microdonta	Y	Aptian	Aptian	76	80	34	40	1		NA
45	Shenzhouraptor_sinensis	Y	Aptian	Aptian	79.8	81	36.7	50.9	0		210i
46	Jixiangornis_orientalis	Y	late_Barremian	early_Aptian	112	103.4	44.9	57.8	0		NA
47	Jeholornis_prima	Y	Aptian	Aptian	110	106	57	59	0		NA
48	Sapeornis_chaoyangensis	Y	Aptian	Aptian	126	122	52.9	76	0		NA
49	Didactylornis_jii	Y	Aptian	Aptian	131	133	56	81	0		NA
50	Omnivoropteryx_sinousaorum	Y	Aptian	Aptian	100	86	46.5	58	0		NA
